# Supplementary material for: Real Time Ultrasound-Guided Thoracic Epidural Catheterization with Patients in the Lateral Decubitus Position without Flexion of Knees and Neck: A Preliminary Investigation
Source: J Clin Med. 2022 Oct 31;11(21):6459. doi: 10.3390/jcm11216459 (PMC9655184; doi:10.3390/jcm11216459)
Supplement: Supplementary file 1 [file jcm-11-06459-s001.zip]

Archive with 1 entries (1 files):
- Real-time Ultrasound-guided Epidural Puncture.mp4
